# Supplementary material for: Investigating the Rhizosphere Fungal Communities of Healthy and Root-Rot-Infected Lycium barbarum in the Tsaidam Basin, China
Source: Microorganisms. 2024 Nov 28;12(12):2447. doi: 10.3390/microorganisms12122447 (PMC11676810; doi:10.3390/microorganisms12122447)
Supplement: Supplementary file 1 [file microorganisms-12-02447-s001.zip]

Archive with 1 entries (1 files):
- microorganisms-3328024-supplementary.pdf
